# Supplementary material for: Shifts in the Microbial Populations of Bioleach Reactors Are Determined by Carbon Sources and Temperature
Source: Biology (Basel). 2023 Nov 9;12(11):1411. doi: 10.3390/biology12111411 (PMC10669018; doi:10.3390/biology12111411)
Supplement: Supplementary file 1 [file biology-12-01411-s001.zip]

Archive with 1 entries (1 files):
- biology-2632919-supplementary.xls
